# Supplementary material for: A Polyphasic Approach to Classification and Identification of Species within the Trichophyton benhamiae Complex
Source: J Fungi (Basel). 2021 Jul 26;7(8):602. doi: 10.3390/jof7080602 (PMC8397008; doi:10.3390/jof7080602)
Supplement: Supplementary file 1 [file jof-07-00602-s001.zip]

Archive with 1 entries (1 files):
- jof-1297899-supplementary.xlsx
