# Supplementary material for: A Polyphasic Approach to Classification and Identification of Species within the Trichophyton benhamiae Complex
Source: J Fungi (Basel). 2021 Jul 26;7(8):602. doi: 10.3390/jof7080602 (PMC8397008; doi:10.3390/jof7080602)
Supplement: Supplementary file 1 [file jof-07-00602-s001.zip › jof-1297899-supplementary.xlsx]

## Sheet: S1
Strain number	Species( before analysis)	Species (after analysis)	Geograph locality	Pathogenicity	IsolationDate	Othercollnumber	Type Strain
IHEM 03287*	Trichophyton benhamiae	T. benhamiae var. benhamiae	Belgium Antwerp	monoascospore isolate no 3 from RV 23302 X RV 23303 (IHEM 24908 X IHEM 04710)	1970
IHEM 03288*	Trichophyton benhamiae	T. benhamiae var. benhamiae	Belgium Antwerp	monoascospore isolate no 5 from RV 23302 X RV 23303 (IHEM 24908 X IHEM 04710)	1970
IHEM 03293	Trichophyton bullosum	T. africanum	Belgium Antwerp	monoascospore isolate no 85 from RV 27926 X RV 25293 (IHEM 4033 X IHEM 4032)	1973	ATCC 28068
IHEM 03773*	Trichophyton verrucosum	T. verrucosum	Belgium	cow ringworm	1985
IHEM 03775*	Trichophyton concentricum	T. concentricum	Indonesia Manado	human skin tinea imbricata
IHEM 04030	Trichophyton benhamiae	T. japonicum	Belgium	dog ringworm		ATCC 28067, CBS 809.72
IHEM 04031	Trichophyton benhamiae	T. africanum	Belgium Edegem	human foot onychomycosis		ATCC 28064
IHEM 04032*	Trichophyton benhamiae	T. africanum	Mozambique	human dermatomycosis		ATCC 28069	Type Strain
IHEM 04033*	Trichophyton benhamiae	T. africanum	South Africa	human skin dermatomycosis		ATCC 28065, CBS 808.72, CECT 2895, NCPF 456, RV 27926
IHEM 04710*	Trichophyton benhamiae	T. benhamiae var. benhamiae	USA	monoascospore isolate from cross of strains TM 20 x TM 17		ATCC 16781, CBS 623.66, CECT 2892, IMI 124768, NCPF 410, RV 23303	Type Strain
IHEM 05276	Trichophyton benhamiae	T. europaeum		human skin tinea corporis
IHEM 05469*	Trichophyton concentricum	T. concentricum	Philippines Cotabato City	human skin tinea imbricata	1988
IHEM 05470	Trichophyton concentricum	T. concentricum	Indonesia Manado	human skin (arms and trunk) tinea imbricata	1990
IHEM 05480	Trichophyton verrucosum	T. verrucosum		human neck lesion kerion
IHEM 05921*	Trichophyton concentricum	T. concentricum	Indonesia Manado	human skin tinea imbricata
IHEM 05922*	Trichophyton concentricum	T. concentricum	Philippines Cotabato City	human skin tinea imbricata	1988
IHEM 05923	Trichophyton concentricum	T. concentricum	Philippines Cotabato City	human skin tinea imbricata	1988
IHEM 05924*	Trichophyton concentricum	T. concentricum	Indonesia Manado	human skin tinea imbricata
IHEM 10087	Trichophyton benhamiae	T. japonicum	Belgium Liège	guinea pig (Cavia porcellus) dermatophytosis	1995
IHEM 10088*	Trichophyton benhamiae	T. japonicum	Belgium Liège	guinea pig (Cavia porcellus) dermatophytosis	1995
IHEM 13378	Trichophyton concentricum	T. concentricum	Fidji	human skin tinea corporis	1963
IHEM 13394*	Trichophyton eriotrephon	T. eriotrephon	Belgium Antwerp	Zoo, fox ear dermatitis
IHEM 13435*	Trichophyton concentricum	T. concentricum	Fidji	human skin tinea corporis	1963
IHEM 13445	Trichophyton concentricum	T. concentricum	Fidji	human skin tinea pedis	1963
IHEM 13540	Trichophyton concentricum	T. concentricum	Fidji	human skin tinea corporis	1963
IHEM 13541	Trichophyton concentricum	T. concentricum	Fidji	human skin tinea corporis	1963
IHEM 13542	Trichophyton concentricum	T. concentricum	Fidji	human skin tinea corporis	1963
IHEM 13546	Trichophyton concentricum	T. concentricum	Fidji	human skin tinea corporis	1963
IHEM 13547	Trichophyton concentricum	T. concentricum	Fidji	human skin tinea corporis	1963
IHEM 13548	Trichophyton concentricum	T. concentricum	Fidji	human skin tinea corporis	1963
IHEM 13602	Trichophyton benhamiae	T. benhamiae var. benhamiae	Belgium Antwerp	monoascospore isolate no 4 from RV 23302 X RV 23303 (IHEM 24908 X IHEM 04710)	1970
IHEM 13603*	Trichophyton benhamiae	T. benhamiae var. benhamiae	Belgium Antwerp	monoascospore isolate no 3 from RV 23302 X RV 23303 (IHEM 24908 X IHEM 04710)	1970
IHEM 13604*	Trichophyton benhamiae	T. benhamiae var. benhamiae	Belgium Antwerp	monoascospore isolate no 2 from RV 23302 X RV 23303 (IHEM 24908 X IHEM 04710)	1970
IHEM 13605	Trichophyton benhamiae	T. benhamiae var. benhamiae	Belgium Antwerp	monoascospore isolate no 1 from RV 23302 X RV 23303 (IHEM 24908 X IHEM 04710)	1970
IHEM 13612	Trichophyton benhamiae	T. africanum	Belgium Antwerp	monoascospore isolate no 87 from RV 27926 X RV 25293 (IHEM 4033 X IHEM 4032)	1973	ATCC 28069
IHEM 13613	Trichophyton bullosum	T. africanum	Belgium Antwerp	monoascospore isolate no 85 from RV 27926 X RV 25293 (IHEM 4033 X IHEM 4032)	1973	ATCC 28068
IHEM 13614	Trichophyton benhamiae	T. benhamiae var. benhamiae	Belgium Antwerp	monoascospore isolate no 10 from RV 23302 X RV 23303 (IHEM 24908 X IHEM 04710)	1970
IHEM 13615	Trichophyton benhamiae	T. benhamiae var. benhamiae	Belgium Antwerp	monoascospore isolate no 6 from RV 23302 X RV 23303 (IHEM 24908 X IHEM 04710)	1970
IHEM 13616	Trichophyton benhamiae	T. benhamiae var. benhamiae	Belgium Antwerp	monoascospore isolate no 5 from RV 23302 X RV 23303 (IHEM 24908 X IHEM 04710)	1970
IHEM 13713	Trichophyton concentricum	T. concentricum	Fidji	human skin tinea corporis	1963
IHEM 14003*	Trichophyton concentricum	T. concentricum	Fidji	human skin tinea corporis	1963
IHEM 14009*	Trichophyton verrucosum	T. verrucosum	Switzerland St Gallen	bovine hair
IHEM 14010	Trichophyton verrucosum	T. verrucosum	Italy Milano	human skin tinea corporis
IHEM 14012*	Trichophyton verrucosum	T. verrucosum	Belgium Montigny-le-Tilleul	human skin tinea corporis	1982
IHEM 14029	Trichophyton verrucosum	T. verrucosum	Belgium Retie	bovine hair ringworm	1974
IHEM 14041	Trichophyton verrucosum	T. verrucosum	Morocco Rabat	bovine hair ringworm
IHEM 14127	Trichophyton verrucosum	T. verrucosum	Belgium Retie	bovine hair ringworm	1974
IHEM 14128	Trichophyton verrucosum	T. verrucosum	Belgium Geel	bovine hair ringworm	1974
IHEM 14131	Trichophyton verrucosum	T. verrucosum	Netherlands Goes	human skin (arm) tinea corporis
IHEM 14132	Trichophyton verrucosum	T. verrucosum	Belgium Leuven	human skin tinea corporis	1971
IHEM 14136	Trichophyton verrucosum	T. verrucosum	Switzerland Geneva	human pus deep infection
IHEM 14376	Trichophyton verrucosum	T. verrucosum	Turkey Istanbul	human
IHEM 14386	Trichophyton verrucosum	T. verrucosum	Ruanda Butare	human scalp tinea capitis
IHEM 15931	Trichophyton benhamiae	T. japonicum	France Dommartin-les-Toul
IHEM 17701*	Trichophyton benhamiae	T. japonicum	Spain	human		ATCC 28063, CBS 807.72, CECT 2894	Type Strain
IHEM 19618*	Trichophyton erinacei	T. erinacei	United Kingdom England Bristol	human	1972
IHEM 19620	Trichophyton erinacei	T. erinacei	United Kingdom England Witshire	human	1970
IHEM 19621	Trichophyton erinacei	T. erinacei	United Kingdom England Bristol	human	1972
IHEM 19622*	Trichophyton benhamiae	T. benhamiae gr.4	France Lyon	guinea pig
IHEM 19623	Trichophyton benhamiae	T. japonicum	Belgium Rosière-St-André	human skin
IHEM 19626	Trichophyton erinacei	T. erinacei	Kenya	hedgehog (Erinaceus albiventri)	1972	ATCC 28433, IMI 167940
IHEM 19627	Trichophyton benhamiae	T. japonicum	Spain Santiago de Compostella
IHEM 19628*	Trichophyton benhamiae	T. africanum	Belgium Bruges	human finger nail	1978
IHEM 19629*	Trichophyton benhamiae	T. cf erinacei	Ivory Coast	hedgehog (Erinaceus albiventri)		IMI 196926
IHEM 19637	Trichophyton erinacei	T. erinacei	New Zealand	hedgehog (Erinaceus albiventri)	1962	ATCC 32636
IHEM 20118*	Trichophyton erinacei	T. erinacei	Belgium Geel	hedgehog (Erinaceus albiventri)	2003
IHEM 20159	Trichophyton benhamiae	T. europaeum	Switzerland Lausanne	human (contact with guinea pigs) tinea faciei	2002	CBS 112370
IHEM 20160	Trichophyton benhamiae	T. europaeum	Switzerland Lausanne	human (contact with guinea pigs) tinea faciei immunocompetent	2002
IHEM 20161*	Trichophyton benhamiae	T. europaeum	Switzerland Lausanne	human (contact with guinea pigs) tinea faciei immunocompetent	2002	ATCC MYA-4681, CBS 112371
IHEM 20162	Trichophyton benhamiae	T. europaeum	Switzerland Lausanne	human (contact with guinea pigs and horses) tinea faciei immunocompetent	2002	CBS 112368
IHEM 20163	Trichophyton benhamiae	T. europaeum	Switzerland Lausanne	human (contact with guinea pigs) tinea corporis immunocompetent	2002	CBS 112369
IHEM 22406	Trichophyton concentricum	T. concentricum	Salomon Island Tokelau	human skin tinea imbricata
IHEM 22407	Trichophyton concentricum	T. concentricum	Salomon Island Tokelau	human skin tinea imbricata
IHEM 22408	Trichophyton concentricum	T. concentricum	Salomon Island Tokelau	human skin tinea imbricata
IHEM 22453	Trichophyton benhamiae	T. benhamiae var. benhamiae		human mycotic lesion
IHEM 22454	Trichophyton benhamiae	T. benhamiae var. benhamiae		cat
IHEM 22455	Trichophyton benhamiae	T. benhamiae var. luteum		cat
IHEM 22456	Trichophyton benhamiae	T. benhamiae var. luteum		guinea pig (Cavia porcellus)
IHEM 22708*	Trichophyton benhamiae	T. benhamiae luteum	Belgium Liège	guinea pig (Cavia porcellus) animal model with strain IHEM 20159
IHEM 22710*	Trichophyton benhamiae	T. europaeum	Switzerland Lausanne	guinea pig (Cavia porcellus)
IHEM 22718*	Trichophyton benhamiae	T. benhamiae luteum	Switzerland Lausanne	guinea pig (Cavia porcellus)
IHEM 22723*	Trichophyton benhamiae	T. europaeum	Switzerland Lausanne	guinea pig (Cavia porcellus)
IHEM 22724	Trichophyton benhamiae	T. europaeum	Switzerland Lausanne	guinea pig (Cavia porcellus)
IHEM 22725*	Trichophyton benhamiae	T. europaeum	Switzerland Lausanne	guinea pig (Cavia porcellus)			Type Strain
IHEM 22726	Trichophyton benhamiae	T. europaeum	Switzerland Lausanne	guinea pig (Cavia porcellus)
IHEM 23024*	Trichophyton benhamiae	T. benhamiae luteum	Switzerland Lausanne	human skin (chin)
IHEM 23040*	Trichophyton benhamiae	T. benhamiae luteum	Switzerland Lausanne	human abdomen
IHEM 23490	Trichophyton benhamiae	T. benhamiae var. benhamiae	Belgium Brussels	human face
IHEM 23914	Trichophyton benhamiae	T. benhamiae var. benhamiae	Belgium Brussels	human skin
IHEM 23918	Trichophyton benhamiae	T. benhamiae luteum	Belgium Brussels	human scalp tinea capitis
IHEM 24321	Trichophyton bullosum	T.bullosum	France Paris	human cutaneous lesion		CBS 131645
IHEM 24340	Trichophyton eriotrephon	T. eriotrephon	Belgium Marke	dog skin and hair (Jack Russell Terrier)	2010
IHEM 24367	Trichophyton concentricum	T. concentricum	Indonesia	human skin tinea imbricata
IHEM 24369	Trichophyton concentricum	T. concentricum	Indonesia Manado	human skin tinea imbricata
IHEM 24371	Trichophyton concentricum	T. concentricum	Philippines Cotabato City	human skin tinea imbricata
IHEM 24373*	Trichophyton concentricum	T. concentricum	Philippines Cotabato City	human skin tinea imbricata
IHEM 24420*	Trichophyton eriotrephon	T. eriotrephon		human		CBS 220.25	Type Strain
IHEM 24648	Trichophyton erinacei	T. erinacei	Switzerland Lausanne	hedgehog (Erinaceus albiventri)
IHEM 24832	Trichophyton benhamiae	T. benhamiae var. benhamiae	Belgium Leuven	human skin	2011
IHEM 24908	Trichophyton benhamiae	T. benhamiae var. benhamiae	USA	monoascospore isolate from cross of strains TM 20 x TM 17		ATCC 16782, CBS 624.66, CECT 2893, IMI 124769, NCPF 411
IHEM 25059*	Trichophyton benhamiae	T. europaeum	Switzerland Lausanne	human trunk (contact with guinea pigs) tinea corporis immunocompetent	2002
IHEM 25060	Trichophyton benhamiae	T. europaeum	Switzerland Lausanne	human face and hair (contact with guinea pigs) tinea faciei immunocompetent	2002
IHEM 25061*	Trichophyton benhamiae	T. europaeum	Switzerland Lausanne	human face tinea faciei immunocompetent	2002
IHEM 25062*	Trichophyton benhamiae	T. europaeum	Switzerland Lausanne	human face (contact with guinea pigs) tinea faciei immunocompetent	2002	CBS 112370
IHEM 25064*	Trichophyton benhamiae	T. europaeum	Switzerland	human arm (contact with guinea pigs) tinea corporis	2007
IHEM 25065*	Trichophyton benhamiae	T. benhamiae var. benhamiae	Switzerland	human arm (contact with guinea pigs) tinea corporis	2007
IHEM 25066*	Trichophyton benhamiae	T. benhamiae luteum	Switzerland	human abdomen (woman working in animal house) tinea corporis	2009
IHEM 25067*	Trichophyton benhamiae	T. benhamiae luteum	Switzerland	human arm tinea corporis	2009
IHEM 25068*	Trichophyton benhamiae	T. benhamiae luteum	Switzerland	human arm tinea corporis	2009		Type Strain
IHEM 25069*	Trichophyton benhamiae	T. benhamiae luteum	Switzerland	human scalp tinea capitis	2010
IHEM 25070*	Trichophyton benhamiae	T. benhamiae luteum	Switzerland
IHEM 25071*	Trichophyton benhamiae	T. japonicum	Switzerland	human cheek tinea faciei	2010
IHEM 25072*	Trichophyton benhamiae	T. benhamiae var. benhamiae	Switzerland	human face and arm (contact with guinea pigs) tinea corporis	2010
IHEM 25073*	Trichophyton benhamiae	T. benhamiae var. benhamiae	Switzerland	human cheek (contact with guinea pigs) tinea faciei	2010
IHEM 25074*	Trichophyton benhamiae	T. benhamiae luteum	Switzerland	human ankle tinea corporis	2010
IHEM 25075*	Trichophyton benhamiae	T. europaeum	Switzerland	human thigh (contact with guinea pigs) tinea corporis	2010
IHEM 25076*	Trichophyton benhamiae	T. europaeum	Switzerland	human cheek tinea faciei	2011
IHEM 25077	Trichophyton benhamiae	T. benhamiae var. benhamiae	Switzerland	human scalp and neck tinea capitis	2011
IHEM 25078*	Trichophyton benhamiae	T. europaeum	Switzerland	guinea pig (Cavia porcellus) hair
IHEM 25079*	Trichophyton benhamiae	T. benhamiae luteum	Switzerland	dog hair
IHEM 25080*	Trichophyton benhamiae	T. europaeum	Switzerland	guinea pig (Cavia porcellus) nail
IHEM 25139*	Trichophyton benhamiae	T. benhamiae gr.4	France Lyon	guinea pig		RV 14387
IHEM 25146	Trichophyton erinacei	T. erinacei	Kenya	hedgehog (Erinaceus albiventri)	1972	ATCC 28439, IMI 168859
IHEM 25148	Trichophyton erinacei	T. erinacei	Kenya	hedgehog (Erinaceus albiventri)	1972	ATCC 28435, IMI 167942
IHEM 25149	Trichophyton erinacei	T. erinacei	Kenya	hedgehog (Erinaceus albiventri)	1972	ATCC 28434, IMI 167941
IHEM 25150	Trichophyton erinacei	T. erinacei	Kenya	hedgehog (Erinaceus albiventri)	1972	ATCC 28440, IMI 168860
IHEM 25161	Trichophyton benhamiae	T. erinacei	Kenya	hedgehog (Erinaceus albiventri)	1972	ATCC 28438, IMI 168858
IHEM 25162	Trichophyton erinacei	T. erinacei	Kenya	hedgehog (Erinaceus albiventri)	1972	IMI 118067
IHEM 25163	Trichophyton erinacei	T. erinacei	Kenya	hedgehog (Erinaceus albiventri)	1972	ATCC 28436, IMI 167943
IHEM 25164*	Trichophyton erinacei	T. cf erinacei	Ivory Coast	hedgehog (Erinaceus albiventri) ear lesion		IMI 196928
IHEM 25166	Trichophyton erinacei	T. erinacei	Kenya	hedgehog (Erinaceus albiventri)	1972	ATCC 28441, IMI 168861
IHEM 25493	Trichophyton erinacei	T. erinacei	Switzerland Lausanne	human hand lesion (contact with hedgehog)
IHEM 25515	Trichophyton benhamiae	T. japonicum	Belgium Liège	human skin (thorax) tinea corporis	2012
IHEM 25516	Trichophyton benhamiae	T. benhamiae luteum	Belgium Jette	human skin (arm) tinea corporis
IHEM 25528	Trichophyton concentricum	T. concentricum	Philippines Cotabato City	human skin tinea imbricata
IHEM 25529	Trichophyton concentricum	T. concentricum	Philippines Cotabato City	human skin tinea imbricata
IHEM 25530	Trichophyton concentricum	T. concentricum	Philippines Cotabato City	human skin tinea imbricata
IHEM 25531*	Trichophyton concentricum	T. concentricum	Philippines Cotabato City	human skin tinea imbricata
IHEM 25546	Trichophyton concentricum	T. concentricum	Philippines Cotabato City	human tinea imbricata
IHEM 25549	Trichophyton concentricum	T. concentricum	Philippines Cotabato City	human skin tinea imbricata
IHEM 25550	Trichophyton concentricum	T. concentricum	Philippines Cotabato City	human skin tinea imbricata
IHEM 25562	Trichophyton concentricum	T. concentricum	Philippines Cotabato City	human skin tinea imbricata
IHEM 25563	Trichophyton concentricum	T. concentricum	Philippines Cotabato City	human skin tinea imbricata
IHEM 25565	Trichophyton verrucosum	T. verrucosum	Germany	human skin (abdomen) tinea corporis	2008
IHEM 25566	Trichophyton benhamiae	T. benhamiae var. benhamiae	Belgium Brussels	human pus (knee) tinea corporis	19 Jul. 2012
IHEM 25689	Trichophyton concentricum	T. concentricum	Philippines Cotabato City	human skin tinea imbricata
IHEM 25742	Trichophyton benhamiae	T. benhamiae var. benhamiae	Belgium Brussels	human skin tinea corporis	2012
IHEM 25743	Trichophyton benhamiae	T. benhamiae var. benhamiae	Belgium Brussels	human shoulder	2012
IHEM 25744	Trichophyton benhamiae	T. benhamiae var. benhamiae	Belgium Brussels	human arm	2012
IHEM 25745	Trichophyton benhamiae	T. benhamiae var. benhamiae	Belgium Brussels	human neck	2012
IHEM 25796	Trichophyton concentricum	T. concentricum	Philippines Cotabato City	human skin tinea imbricata
IHEM 25798	Trichophyton concentricum	T. concentricum	Philippines Cotabato City	human skin tinea imbricata
IHEM 25799	Trichophyton concentricum	T. concentricum	Philippines Cotabato City	human skin tinea imbricata
IHEM 25800	Trichophyton concentricum	T. concentricum	Philippines Cotabato City	human skin tinea imbricata	1988
IHEM 25801	Trichophyton concentricum	T. concentricum	Philippines Cotabato City	human skin tinea imbricata
IHEM 25803	Trichophyton concentricum	T. concentricum	Philippines Cotabato City	human skin tinea imbricata
IHEM 25804	Trichophyton concentricum	T. concentricum	Philippines Cotabato City	human skin tinea imbricata
IHEM 25805	Trichophyton concentricum	T. concentricum	Philippines Cotabato City	human skin tinea imbricata
IHEM 26019	Trichophyton verrucosum	T. verrucosum	Belgium Merelbeke	human neck ringworm	Nov. 2012
IHEM 26162	Trichophyton benhamiae	T. benhamiae var. benhamiae	Belgium Brussels	human knee tinea corporis	17 Jul. 2013
IHEM 26384*	Trichophyton benhamiae	T. benhamiae luteum	France Marseille	human skin	Jun. 2014
IHEM 26528*	Trichophyton erinacei	Trichophyton erinacei	New Zealand	hedgehog (Erinaceus europaeus)		ATCC 28443, CBS 511.73, IMI 101051, NCPF 375	Type Strain
IHEM 26857	Trichophyton benhamiae	T. benhamiae luteum	Belgium Jette	human skin (cheek), female tinea faciei	26 Jan. 2016
IHEM 26870*	Trichophyton bullosum	T.bullosum	Czech Republic Praha	horse skin (lesion) dermatophytosis	2013	CCF 4831
IHEM 26928*	Trichophyton benhamiae	T. benhamiae var. benhamiae	Belgium Jette	human skin (face) tinea faciei	09 Mar. 2016
IHEM 26929	Trichophyton benhamiae	T. benhamiae luteum	Belgium Jette	human skin (chest) tinea corporis	08 Apr. 2016
IHEM 27095	Trichophyton benhamiae	T. benhamiae var. benhamiae	France
IHEM 27145	Trichophyton verrucosum	T. verrucosum	France Rouen
IHEM 27204	Trichophyton benhamiae	T. benhamiae var. benhamiae	Belgium Jette	human skin tinea corporis	9 Jun. 2016
IHEM 27208	Trichophyton benhamiae	T. benhamiae var. benhamiae	Belgium Jette	human skin (leg) tinea corporis	8 Aug. 2016
IHEM 27243	Trichophyton benhamiae	T. benhamiae var. benhamiae	Belgium Brussels	dog hair (French Bulldog) inflammatory dermatophytosis	16 Mar. 2016
IHEM 27255*	Trichophyton benhamiae	T. benhamiae luteum	Belgium Heverlee	guinea pig hair	13 Feb. 2017
IHEM 27274	Trichophyton bullosum	T.bullosum	Egypt	donkey, skin lesion dermatophytosis	2016	CCF 5730
IHEM 27275	Trichophyton bullosum	T.bullosum	Egypt	donkey, skin lesion dermatophytosis	2016	CCF 5678
IHEM 27276	Trichophyton bullosum	T.bullosum	Egypt	donkey, skin lesion dermatophytosis	2016	CCF 5731
IHEM 27697	Trichophyton concentricum	T. concentricum			1926	CBS 196.26, IFO 5972	Neotype Strain
IHEM 27710	Trichophyton benhamiae	T. benhamiae var. benhamiae	Belgium Bruges	human scalp tinea capitis	25 Mar. 2018
IHEM 27841	Trichophyton benhamiae	T. europaeum	Germany Jena	human	Apr. 2017
IHEM 27842	Trichophyton benhamiae	T. europaeum	Germany Berlin	guinea pig (Cavia porcellus)	Jan. 2017
IHEM 27843	Trichophyton benhamiae	T. europaeum	Germany Jena	human skin infection	Oct. 2011
IHEM 27844	Trichophyton benhamiae	T. europaeum	Germany Berlin	guinea pig (Cavia porcellus)	Jan. 2017
IHEM 27845	Trichophyton benhamiae	T. japonicum	Germany Berlin	human (8 weeks old baby) kerion celsii, tinea capitis	2006
